# Supplementary material for: Imbalance in Sirt1 Alternative Splicing in Response to Chronic Stress during the Adolescence Period in Female Mice
Source: Int J Mol Sci. 2022 Apr 29;23(9):4945. doi: 10.3390/ijms23094945 (PMC9104080; doi:10.3390/ijms23094945)
Supplement: Supplementary file 1 [file ijms-23-04945-s001.zip]

Archive with 1 entries (1 files):
- ijms-1658135-supplementary.pdf
